# Supplementary material for: The Incidence Risk for Primary Glaucoma and Its Subtypes following Chronic Exposure to Ionizing Radiation in the Russian Cohort of Mayak Nuclear Workers
Source: Cancers (Basel). 2022 Jan 25;14(3):602. doi: 10.3390/cancers14030602 (PMC8833586; doi:10.3390/cancers14030602)
Supplement: Supplementary file 1 [file cancers-14-00602-s001.zip]

Archive with 1 entries (1 files):
- cancers-1526129-supplementary.pdf
